# Supplementary material for: Synthesis and Characterization of Camphorimine Au(I) Complexes with a Remarkably High Antibacterial Activity towards B. contaminans and P. aeruginosa
Source: Antibiotics (Basel). 2021 Oct 19;10(10):1272. doi: 10.3390/antibiotics10101272 (PMC8532832; doi:10.3390/antibiotics10101272)
Supplement: Supplementary file 1 [file antibiotics-10-01272-s001.zip]

Archive with 1 entries (1 files):
- antibiotics-1422020-supplementary.pdf
